# Supplementary material for: Simulating PM2.5 Concentrations during New Year in Cuenca, Ecuador: Effects of Advancing the Time of Burning Activities
Source: Toxics. 2022 May 19;10(5):264. doi: 10.3390/toxics10050264 (PMC9144387; doi:10.3390/toxics10050264)
Supplement: Supplementary file 1 [file toxics-10-00264-s001.zip]

Archive with 1 entries (1 files):
- toxics-1679132-supplementary.pdf
